# Supplementary material for: Vinardo: A Scoring Function Based on Autodock Vina Improves Scoring, Docking, and Virtual Screening
Source: PLoS One. 2016 May 12;11(5):e0155183. doi: 10.1371/journal.pone.0155183 (PMC4865195; doi:10.1371/journal.pone.0155183)
Supplement: S2 Table — Target name, accession number, number of active ligands, and number of decoys for all DUD proteins analyzed in this work. (XLS) [file pone.0155183.s004.xls]

## Sheet: Sheet1
Protein	PDBID	Ligands	Decoys
comt	1h1d	11	468
mr	2aa2	15	636
rxr	1mvc	20	750
ampc	1xgj	21	786
gart	1c2t	40	879
tk	1kim	22	891
cox1	1q4g	25	911
ada	1ndw	39	927
hsp90	1uy6	37	979
alr2	1ah3	26	995
pnp	1b8o	50	1036
pr	1sr7	27	1041
sahh	1a7a	33	1346
parp	1efy	35	1351
er antagonist	3ert	39	1448
hmga	1hw8	35	1480
hivrt	1rt1	43	1519
trypsin	1bju	49	1664
ace	1o86	49	1797
na	1a4g	49	1874
pde5	1xp0	88	1978
hivpr	1hpx	62	2038
cdk2	1ckp	72	2074
gpb	1a8i	52	2140
thrombin	1ba8	72	2456
er agonist	112i	67	2570
ar	2ao6	79	2854
vegfr2	1vr2	88	2906
