# Supplementary material for: Vinardo: A Scoring Function Based on Autodock Vina Improves Scoring, Docking, and Virtual Screening
Source: PLoS One. 2016 May 12;11(5):e0155183. doi: 10.1371/journal.pone.0155183 (PMC4865195; doi:10.1371/journal.pone.0155183)
Supplement: S3 Table — Area Under ROC Curve (AUC) values were determined for each protein-ligand-decoy set tested, from the DUD database. Values smaller than 0.5 (which is the AUC value expected for a random selection of compounds) are in italics. Values above 0.70 are in bold. (XLS) [file pone.0155183.s005.xls]

## Sheet: Sheet1
	Scoring Function
Protein	Dk_scoring	Vina	Vinardo
comt	0.345	0.512	0.508
mr	0.9	0.836	0.804
rxr	0.857	0.952	0.925
ampc	0.511	0.306	0.468
gart	0.23	0.688	0.879
tk	0.423	0.558	0.534
cox1	0.45	0.574	0.602
ada	0.389	0.451	0.639
hsp90	0.343	0.622	0.763
alr2	0.555	0.708	0.686
pnp	0.329	0.586	0.548
pr	0.547	0.468	0.456
sahh	0.396	0.755	0.753
parp	0.536	0.72	0.621
er antagonist	0.636	0.701	0.8
hmga	0.8	0.533	0.749
hivrt	0.479	0.59	0.604
trypsin	0.812	0.564	0.435
ace	0.441	0.431	0.431
na	0.365	0.361	0.271
pde5	0.351	0.595	0.744
hivpr	0.701	0.724	0.845
cdk2	0.408	0.624	0.613
gpb	0.35	0.461	0.367
thrombin	0.501	0.732	0.464
er agonist	0.704	0.82	0.835
ar	0.658	0.807	0.737
vegfr2	0.475	0.598	0.73
MEDIAN	0.477	0.597	0.63
