# Supplementary material for: Vinardo: A Scoring Function Based on Autodock Vina Improves Scoring, Docking, and Virtual Screening
Source: PLoS One. 2016 May 12;11(5):e0155183. doi: 10.1371/journal.pone.0155183 (PMC4865195; doi:10.1371/journal.pone.0155183)
Supplement: S4 Table — Early enrichment was measured for each scoring function using Boltzmann Enhanced Discrimination of ROC curve (BEDROC) values, for each protein-ligand-decoy set tested from the DUD database. Values smaller than 0.05 (value expected for random selection of compounds) are in italics. Values above 0.30 are in bold. (XLS) [file pone.0155183.s006.xls]

## Sheet: Sheet1
	Scoring Function
Protein	Dk_scoring	Vina	Vinardo
comt	0.32	0.268	0.308
mr	0.231	0.594	0.632
rxr	0.28	0.79	0.747
ampc	0.113	0.046	0.038
gart	0	0.127	0.345
tk	0.112	0.033	0.056
cox1	0.204	0.046	0.262
ada	0.048	0.005	0.217
hsp90	0.005	0.055	0.099
alr2	0.166	0.319	0.307
pnp	0.006	0.094	0.09
pr	0.399	0.083	0.047
sahh	0.009	0.304	0.256
parp	0.27	0.229	0.172
er antagonist	0.23	0.315	0.387
hmga	0.316	0.07	0.275
hivrt	0.218	0.226	0.218
trypsin	0.322	0.147	0.138
ace	0.211	0.159	0.165
na	0.049	0.013	0.011
pde5	0.152	0.276	0.339
hivpr	0.308	0.213	0.388
cdk2	0.127	0.32	0.292
gpb	0.038	0.062	0.069
thrombin	0.075	0.346	0.187
er agonist	0.395	0.507	0.572
ar	0.362	0.439	0.416
vegfr2	0.252	0.263	0.357
MEDIAN	0.208	0.22	0.259
